# Supplementary material for: Effect of chronic exercise on myocardial electrophysiological heterogeneity and stability. Role of intrinsic cholinergic neurons: A study in the isolated rabbit heart
Source: PLoS One. 2018 Dec 18;13(12):e0209085. doi: 10.1371/journal.pone.0209085 (PMC6298659; doi:10.1371/journal.pone.0209085)
Supplement: S1 Appendix — Data obtained to calculate each parameter. (XLSX) [file pone.0209085.s001.xlsx]

## Sheet: Hoja1
		VV Intervals	FRPVF	CV of FRPVF	NE of F	CV of NE of F	AC				HW of rabbits	BW of rabbits
CONTROL
	PRE-ATROPINE									CONTROL #1	12.6	3900
	1									CONTROL #2	14.1	3610
	2	69.11	51	16.5793	0.417796	23.4778				CONTROL #3	14	3650
	3	60.24	38	13.09	0.314521	26.5288	39			CONTROL #4	12.6	3350
	4	55.58	33	12.4865	0.337431	27.6648	44			CONTROL #5	12.8	3350
	5	70.29	47	15.9953	0.432299	19.4162	35			CONTROL #6	14.2	3600
	6	76.06	41	13.0523	0.378509	19.9787	31			CONTROL #7	18.03	4200
	7	77.9	41	22.0622	0.336511	31.936	39			CONTROL #8	14.06	3550
	8	55.27	34	10.348	0.257177	32.9355	44			CONTROL #9	14.06	3500
	9	70.49	46	12.8767	0.360136	20.3701	44			CONTROL #10	13.82	3450
	10	59.98	32	20.7701	0.372134	23.7719	48			CONTROL #11	18.07	3800
	11	83.89	53	13.6858	0.353065	26.4665	42
	POST-ATROPINE									TRAINED #1	12.5	3450
	1		34	12.5506						TRAINED #2	10.32	2900
	2	52.7	32	11.0031	0.299245	32.5396	42			TRAINED #3	14.3	3550
	3	52.38	36	7.27484	0.284384	32.5597	54			TRAINED #4	11	2550
	4	57.36	34	12.2663	0.307364	29.1854	53			TRAINED #5	13.5	3800
	5	71.3	52	13.7608	0.389783	23.801	41			TRAINED #6	12.7	3450
	6	72.66	40	13.2315	0.45604	18.3616	39			TRAINED #7	15.4	3600
	7	66.84	39	12.3056	0.320648	27.2935	49			TRAINED #8		3900
	8	75.38	48	9.65504	0.369528	20.2128	32			TRAINED #9	15.84	3850
	9	67.45	43	14.1005	0.381753	19.6857	51			TRAINED #10	16.3	3650
	10	64.97	38	15.4542	0.259195	30.6992	51			TRAINED #11	15.4	3750
	11	84.46	41	15.4346	0.290071	26.3878	63			TRAINED #12
										TRAINED #13	17.53	4000
TRAINED										TRAINED #14	14.88	3600
	PRE-ATROPINE
	1	58.81	35	14.8604	0.363172	28.5683	49
	2	78.36	53	13.7717	0.388825	22.8928	33
	3	72.05	48	10.6604	0.389076	23.7854	22
	4
	5				0.389432	20.9168
	6				0.387364	23.9854
	7	78.27	58	12.5528	0.472169	20.7101	32
	8
	9	80.23	54	12.5925	0.422163	20.2497	30
	10	88.67	60	10.4834	0.430316	24.5525	32
	11	77.99	55	12.6804	0.443269	21.0677	40
	12
	13				0.334577	22.3305
	14	92.25	54	12.3256	0.351569	24.0764	37
	POST-ATROPINE
	1	75.77	52	12.3744	0.37676	24.7712	49
	2	64.13	40	6.20915	0.390105	22.4025	29
	3	69.14	45	11.8561	0.360104	23.6739	30
	4
	5		56	13.5504	0.368606	22.9247
	6		60	11.2988	0.402407	20.051
	7	78.82	57	10.63	0.418925	24.5552	29
	8
	9	74.01	51	10.3547	0.358436	22.4479	33
	10	76.59	54	12.5839	0.358801	22.3873	43
	11	75.17	50	10.2612	0.36676	20.7972	41
	12
	13				0.373887	22.2694
	14	91.31	46	10.004	0.270116	22.3153	37
